# Supplementary material for: Enhanced mGluR1 function causes motor deficits and region-specific Purkinje cell dysfunction
Source: Brain. 2026 Jan 12;149(8):2774–90. doi: 10.1093/brain/awaf477 (PMC13431802; doi:10.1093/brain/awaf477)
Supplement: awaf477_Supplementary_Data [file awaf477_supplementary_data.zip]

Archive with 2 entries (2 files):
- brain-2025-00673-File010.pdf
- brain-2025-00673-File011.xlsx
