# Supplementary material for: Enhanced mGluR1 function causes motor deficits and region-specific Purkinje cell dysfunction
Source: Brain. 2026 Jan 12;149(8):2774–90. doi: 10.1093/brain/awaf477 (PMC13431802; doi:10.1093/brain/awaf477)
Supplement: awaf477_Supplementary_Data [file awaf477_supplementary_data.zip › brain-2025-00673-File011.xlsx]

## Sheet: Stats _ Main Figures
Figure	Test applied	Groups	p-value	Group	Descriptive values		Number of mice/cells
Figure 1C					Mean	SEM
Grm1 mRNA expression level	One-way ANOVA	WT vs. Grm1Y792C/+	>0.9999	WT	0.06298	0.02686	4 mice
	Bonferroni's multiple comparison test	WT vs. Grm1Y792C/Y792C	>0.9999	Grm1Y792C/+	0.0692	0.03192	4 mice
		Grm1Y792C/+ vs. Grm1Y792C/Y792C	>0.9999	Grm1Y792C/Y792C	0.05715	0.01573	5 mice
Figure 1D
mGluR1 protein expression level	One-way ANOVA	WT vs. Grm1Y792C/+	>0.9999	WT	0.8344	0.0288	4 mice
	Bonferroni's multiple comparison test	WT vs. Grm1Y792C/Y792C	0.3237	Grm1Y792C/+	0.7983	0.08121	4 mice
		Grm1Y792C/+ vs. Grm1Y792C/Y792C	0.6007	Grm1Y792C/Y792C	0.6766	0.05016	3 mice
Figure 2B
mGluR1 currents - 2 pulses	Kruskal-Wallis test	WT vs. Grm1 Y792C/+	0.0711	WT	53.23	17.54	11 cells from 8 mice
	Dunn's multiple comparison test	WT vs. Grm1 Y792C/Y792C	>0.9999	Grm1Y792C/+	132.6	27.64	12 cells from 5 mice
		Grm1 Y792C/+ vs. Grm1 Y792C/Y792C	0.5149	Grm1Y792C/Y792C	72.8	17.98	10 cells from 3 mice
mGluR1 currents - 5 pulses	Kruskal-Wallis test	WT vs. Grm1 Y792C/+	0.0359	WT	128.9	34.58	11 cells from 8 mice
	Dunn's multiple comparison test	WT vs. Grm1 Y792C/Y792C	>0.9999	Grm1Y792C/+	268.7	38.31	12 cells from 5 mice
		Grm1 Y792C/+ vs. Grm1 Y792C/Y792C	0.3142	Grm1Y792C/Y792C	166.5	29.49	10 cells from 3 mice
mGluR1 currents - 10 pulses	Ordinary one-way ANOVA	WT vs. Grm1 Y792C/+	0.0155	WT	176.6	39.6	11 cells from 8 mice
	Tukey's multiple comparison test	WT vs. Grm1 Y792C/Y792C	0.7238	Grm1Y792C/+	346.9	46.9	11 cells from 5 mice
		Grm1 Y792C/+ vs. Grm1 Y792C/Y792C	0.0998	Grm1Y792C/Y792C	221.8	34.37	10 cells from 3 mice
mGluR1 currents - 20 pulses	Ordinary one-way ANOVA	WT vs. Grm1 Y792C/+	0.0252	WT	224.8	42.84	11 cells from 8 mice
	Tukey's multiple comparison test	WT vs. Grm1 Y792C/Y792C	0.7245	Grm1Y792C/+	398.8	51.51	10 cells from 5 mice
		Grm1 Y792C/+ vs. Grm1 Y792C/Y792C	0.1397	Grm1Y792C/Y792C	272.9	38.6	10 cells from 3 mice
Figure 2E
ΔF/F Peak Value	Ordinary one-way ANOVA	WT vs. Grm1 Y792C/+	0.4176	WT	0.1211	0.006982	13 cells from 7 mice
	Tukey's multiple comparison test	WT vs. Grm1 Y792C/Y792C	0.9256	Grm1Y792C/+	0.1343	0.006339	15 cells from 8 mice
		Grm1 Y792C/+ vs. Grm1 Y792C/Y792C	0.7064	Grm1Y792C/Y792C	0.1254	0.01036	10 cells from 5 mice
Figure 2F
Area under the curve	Ordinary one-way ANOVA	WT vs. Grm1 Y792C/+	0.8366	WT	64.34	7.235	13 cells from 7 mice
	Tukey's multiple comparison test	WT vs. Grm1 Y792C/Y792C	0.0436	Grm1Y792C/+	57.1	6.512	15 cells from 8 mice
		Grm1 Y792C/+ vs. Grm1 Y792C/Y792C	0.01	Grm1Y792C/Y792C	99.64	15.67	10 cells from 5 mice
Figure 3A
MouseWalker - 3 months	Ordinary one-way ANOVA	WT vs. Grm1Y792C/+	0.4787	WT	9.601	0.1031	15 mice
	Tukey's multiple comparison test	WT vs. Grm1Y792C/Y792C	0.0707	Grm1Y792C/+	9.394	0.09799	23 mice
		Grm1Y792C/+ vs. Grm1Y792C/Y792C	0.002	Grm1Y792C/Y792C	10.05	0.1946	14 mice
MouseWalker - 6 months	Ordinary one-way ANOVA	WT vs. Grm1Y792C/+	0.2273	WT	9.849	0.1083	14 mice
	Tukey's multiple comparison test	WT vs. Grm1Y792C/Y792C	0.0008	Grm1Y792C/+	9.535	0.09901	23 mice
		Grm1Y792C/+ vs. Grm1Y792C/Y792C	<0.0001	Grm1Y792C/Y792C	10.67	0.2061	14 mice
MouseWalker - 12 months	Ordinary one-way ANOVA	WT vs. Grm1Y792C/+	0.3509	WT	10.06	0.1476	13 mice
	Tukey's multiple comparison test	WT vs. Grm1Y792C/Y792C	0.0012	Grm1Y792C/+	9.778	0.142	22 mice
		Grm1Y792C/+ vs. Grm1Y792C/Y792C	<0.0001	Grm1Y792C/Y792C	10.92	0.1276	14 mice
MouseWalker - 18 months	Ordinary one-way ANOVA	WT vs. Grm1Y792C/+	0.4292	WT	10.41	0.2967	5 mice
	Tukey's multiple comparison test	WT vs. Grm1Y792C/Y792C	0.6214	Grm1Y792C/+	9.845	0.2931	14 mice
		Grm1Y792C/+ vs. Grm1Y792C/Y792C	0.0201	Grm1Y792C/Y792C	10.85	0.1576	11 mice
Figure 3B
Locotronic - 3 months	Kruskal-Wallis test	WT vs. Grm1Y792C/+	>0.9999	WT	2.546	0.4649	13 mice
	Dunn's multiple comparison test	WT vs. Grm1Y792C/Y792C	0.0468	Grm1Y792C/+	3.079	0.4762	19 mice
		Grm1Y792C/+ vs. Grm1Y792C/Y792C	0.0992	Grm1Y792C/Y792C	4.818	0.6743	11 mice
Locotronic - 6 months	Kruskal-Wallis test	WT vs. Grm1Y792C/+	>0.9999	WT	2.708	0.465	13 mice
	Dunn's multiple comparison test	WT vs. Grm1Y792C/Y792C	0.0002	Grm1Y792C/+	3.187	0.3164	23 mice
		Grm1Y792C/+ vs. Grm1Y792C/Y792C	0.0007	Grm1Y792C/Y792C	6.35	0.6706	14 mice
Locotronic - 12 months	Ordinary one-way ANOVA	WT vs. Grm1Y792C/+	0.8573	WT	4.4	0.495	14 mice
	Tukey's multiple comparison test	WT vs. Grm1Y792C/Y792C	0.0003	Grm1Y792C/+	4.882	0.5904	17 mice
		Grm1Y792C/+ vs. Grm1Y792C/Y792C	0.0008	Grm1Y792C/Y792C	8.658	0.9347	12 mice
Locotronic - 18 months	Kruskal-Wallis test	WT vs. Grm1Y792C/+	>0.9999	WT	4.98	1.254	5 mice
	Dunn's multiple comparisons test	WT vs. Grm1Y792C/Y792C	0.0993	Grm1Y792C/+	5.11	0.6795	10 mice
		Grm1Y792C/+ vs. Grm1Y792C/Y792C	0.0526	Grm1Y792C/Y792C	12.46	3.598	7 mice
Figure 3D			F (DFn, DFd); P value	WT
Rotarod - 3 months	Two-way ANOVA	Day x Genotype	F (6, 81) = 0.7972; P=0.5749	Day1	187.333	20.6211	10 mice
		Day	F (2.007, 54.20) = 25.34; P<0.0001	Day2	236.567	16.6536
		Genotype	F (2, 27) = 0.1120; P=0.8945	Day3	242.966	14.8457
		Subject	F (27, 81) = 4.077; P<0.0001	Day4	264.899	16.3732
				Grm1Y792C/+			10 mice
				Day1	173.2	19.5282
				Day2	227.9	15.1656
				Day3	252.898	17.8312
				Day4	254.334	27.0145
				Grm1Y792C/Y792C			10 mice
				Day1	168.566	22.0896
				Day2	225.101	22.3741
				Day3	277.233	8.09084
				Day4	274.232	11.4176
Rotarod - 3 months - day-by-day comparison		Tukey's multiple comparisons test
		WT
		Day1 vs. Day2	0.0139
		Day1 vs. Day3	0.0699
		Day1 vs. Day4	0.0058
		Day2 vs. Day3	0.9494
		Day2 vs. Day4	0.3424
		Day3 vs. Day4	0.3299
		SCA44(Y792C/+)
		Day1 vs. Day2	0.0897
		Day1 vs. Day3	0.0057
		Day1 vs. Day4	0.0288
		Day2 vs. Day3	0.4785
		Day2 vs. Day4	0.7146
		Day3 vs. Day4	0.9997
		SCA44(Y792C/Y792C)
		Day1 vs. Day2	0.0221
		Day1 vs. Day3	0.0073
		Day1 vs. Day4	0.023
		Day2 vs. Day3	0.2083
		Day2 vs. Day4	0.3477
		Day3 vs. Day4	0.9897
			F (DFn, DFd); P value	WT
Rotarod - 12 months	Two-way ANOVA	Day x Genotype	F (6, 90) = 1.146; P=0.3426	Day1	158.485	15.5888	11 mcie
		Day	F (2.642, 79.27) = 25.38; P<0.0001	Day2	205.12	18.5473
		Genotype	F (2, 30) = 15.66; P<0.0001	Day3	214.485	16.4296
		Subject	F (30, 90) = 4.476; P<0.0001	Day4	232.424	15.6269
				Grm1Y792C/+
				Day1	146.425	17.6771	11 mice
				Day2	234.97	16.3816
				Day3	248.668	13.8832
				Day4	237.274	9.61611
				Grm1Y792C/Y792C
				Day1	73.6055	13.2172	11 mice
				Day2	118.075	18.8158
				Day3	128.077	25.7732
				Day4	156.273	20.38
Rotarod - 12 months - day-by-day comparison		WT
		Day1 vs. Day2	0.1036
		Day1 vs. Day3	0.0479
		Day1 vs. Day4	0.0045
		Day2 vs. Day3	0.8461
		Day2 vs. Day4	0.385
		Day3 vs. Day4	0.7526
		SCA44(Y792C/+)
		Day1 vs. Day2	0.001
		Day1 vs. Day3	<0.0001
		Day1 vs. Day4	0.0017
		Day2 vs. Day3	0.6231
		Day2 vs. Day4	0.9981
		Day3 vs. Day4	0.7468
		SCA44(Y792C/Y792C)
		Day1 vs. Day2	0.0555
		Day1 vs. Day3	0.2507
		Day1 vs. Day4	0.0436
		Day2 vs. Day3	0.9452
		Day2 vs. Day4	0.4285
		Day3 vs. Day4	0.5747
Figure 4A
Novel preference ratio - 3 months	Ordinary one-way ANOVA	WT vs. Grm1Y792C/+	0.5539	WT	0.5402	0.05181	15 mice
	Tukey's multiple comparison test	WT vs. Grm1Y792C/Y792C	0.6419	Grm1Y792C/+	0.6248	0.04968	22 mice
		Grm1Y792C/+ vs. Grm1Y792C/Y792C	0.9997	Grm1Y792C/Y792C	0.623	0.08207	13 mice
Novel preference ratio - 6 months	Kruskal-Wallis test	WT vs. Grm1Y792C/+	>0.9999	WT	0.6939	0.06402	15 mice
	Dunn's multiple comparison test	WT vs. Grm1Y792C/Y792C	>0.9999	Grm1Y792C/+	0.62	0.05856	23 mice
		Grm1Y792C/+ vs. Grm1Y792C/Y792C	>0.9999	Grm1Y792C/Y792C	0.6709	0.0809	14 mice
Novel preference ratio - 12 months	Ordinary one-way ANOVA	WT vs. Grm1Y792C/+	0.7084	WT	0.6052	0.07818	14 mice
	Tukey's multiple comparison test	WT vs. Grm1Y792C/Y792C	0.7845	Grm1Y792C/+	0.5194	0.07452	21 mice
		Grm1Y792C/+ vs. Grm1Y792C/Y792C	0.2895	Grm1Y792C/Y792C	0.6841	0.07666	14 mice
Novel preference ratio - 18 months	Ordinary one-way ANOVA	WT vs. Grm1Y792C/+	0.9837	WT	0.5853	0.1556	7 mice
	Tukey's multiple comparison test	WT vs. Grm1Y792C/Y792C	0.8801	Grm1Y792C/+	0.6139	0.0884	14 mice
		Grm1Y792C/+ vs. Grm1Y792C/Y792C	0.7142	Grm1Y792C/Y792C	0.5034	0.1024	12 mice
Figure 4B
Open field - % time in central zone - 3 months	Kruskal-Wallis test	WT vs. Grm1Y792C/+	>0.9999	WT	5.923	1.035	15 mice
	Dunn's multiple comparison test	WT vs. Grm1Y792C/Y792C	0.3881	Grm1Y792C/+	4.424	0.6385	23 mice
		Grm1Y792C/+ vs. Grm1Y792C/Y792C	>0.9999	Grm1Y792C/Y792C	4.97	1.722	14 mice
Open field - % time in central zone - 6 months	Kruskal-Wallis test	WT vs. Grm1Y792C/+	>0.9999	WT	3.443	0.5607	15 mice
	Dunn's multiple comparison test	WT vs. Grm1Y792C/Y792C	0.8222	Grm1Y792C/+	4.276	1.054	23 mice
		Grm1Y792C/+ vs. Grm1Y792C/Y792C	>0.9999	Grm1Y792C/Y792C	2.678	0.5919	14 mice
Open field - % time in central zone - 12 months	Kruskal-Wallis test	WT vs. Grm1Y792C/+	>0.9999	WT	2.926	0.8018	14 mice
	Dunn's multiple comparison test	WT vs. Grm1Y792C/Y792C	0.7696	Grm1Y792C/+	1.962	0.6257	22 mice
		Grm1Y792C/+ vs. Grm1Y792C/Y792C	>0.9999	Grm1Y792C/Y792C	1.586	0.5853	14 mice
Open field - % time in central zone - 18 months	Kruskal-Wallis test	WT vs. Grm1Y792C/+	>0.9999	WT	2.189	0.7891	8 mice
	Dunn's multiple comparison test	WT vs. Grm1Y792C/Y792C	0.8485	Grm1Y792C/+	2.087	0.6887	15 mice
		Grm1Y792C/+ vs. Grm1Y792C/Y792C	>0.9999	Grm1Y792C/Y792C	1.457	0.603	12 mice
Figure 4C
Light/dark box - time spent in light - 3 months	Kruskal-Wallis test	WT vs. Grm1Y792C/+	>0.9999	WT	108.7	11.81	15 mice
	Dunn's multiple comparison test	WT vs. Grm1Y792C/Y792C	>0.9999	Grm1Y792C/+	97.68	7.825	23 mice
		Grm1Y792C/+ vs. Grm1Y792C/Y792C	>0.9999	Grm1Y792C/Y792C	114.1	13.92	14 mice
Light/dark box - time spent in dark - 3 months	Kruskal-Wallis test	WT vs. Grm1Y792C/+	0.9421	WT	181.7	11.79	15 mice
	Dunn's multiple comparison test	WT vs. Grm1Y792C/Y792C	>0.9999	Grm1Y792C/+	198.9	7.457	23 mice
		Grm1Y792C/+ vs. Grm1Y792C/Y792C	>0.9999	Grm1Y792C/Y792C	185.8	13.94	14 mice
Light/dark box - time spent in light - 6 months	Kruskal-Wallis test	WT vs. Grm1Y792C/+	0.8513	WT	95.34	16.4	15 mice
	Dunn's multiple comparison test	WT vs. Grm1Y792C/Y792C	0.4889	Grm1Y792C/+	77.11	10.8	23 mice
		Grm1Y792C/+ vs. Grm1Y792C/Y792C	>0.9999	Grm1Y792C/Y792C	69.28	13.64	14 mice
Light/dark box - time spent in dark - 6 months	Kruskal-Wallis test	WT vs. Grm1Y792C/+	0.9613	WT	203.5	16.51	15 mice
	Dunn's multiple comparison test	WT vs. Grm1Y792C/Y792C	0.4649	Grm1Y792C/+	221.2	10.87	23 mice
		Grm1Y792C/+ vs. Grm1Y792C/Y792C	>0.9999	Grm1Y792C/Y792C	230.5	13.59	14 mice
Light/dark box - time spent in light - 12 months	Kruskal-Wallis test	WT vs. Grm1Y792C/+	0.7975	WT	74.61	18.03	14 mice
	Dunn's multiple comparison test	WT vs. Grm1Y792C/Y792C	0.0631	Grm1Y792C/+	43.5	6.102	22 mice
		Grm1Y792C/+ vs. Grm1Y792C/Y792C	0.4509	Grm1Y792C/Y792C	31.13	9.507	14 mice
Light/dark box - time spent in dark - 12 months	Kruskal-Wallis test	WT vs. Grm1Y792C/+	0.7742	WT	225.2	18.09	14 mice
	Dunn's multiple comparison test	WT vs. Grm1Y792C/Y792C	0.0675	Grm1Y792C/+	256.3	6.111	22 mice
		Grm1Y792C/+ vs. Grm1Y792C/Y792C	0.4922	Grm1Y792C/Y792C	268.2	9.541	14 mice
Light/dark box - time spent in light - 18 months	Kruskal-Wallis test	WT vs. Grm1Y792C/+	>0.9999	WT	73.92	33.52	8 mice
	Dunn's multiple comparison test	WT vs. Grm1Y792C/Y792C	>0.9999	Grm1Y792C/+	69.19	16.07	15 mice
		Grm1Y792C/+ vs. Grm1Y792C/Y792C	>0.9999	Grm1Y792C/Y792C	71.57	25.44	12 mice
Light/dark box - time spent in dark - 18 months	Kruskal-Wallis test	WT vs. Grm1Y792C/+	>0.9999	WT	225.1	33.51	8 mice
	Dunn's multiple comparison test	WT vs. Grm1Y792C/Y792C	>0.9999	Grm1Y792C/+	230.4	16.05	15 mice
		Grm1Y792C/+ vs. Grm1Y792C/Y792C	>0.9999	Grm1Y792C/Y792C	227.5	25.41	12 mice
Figure 4D
Zero maze - time spent in open section - 3 months	Kruskal-Wallis test	WT vs. Grm1Y792C/+	0.7499	WT	118.3	7.586	15 mice
	Dunn's multiple comparison test	WT vs. Grm1Y792C/Y792C	0.0436	Grm1Y792C/+	125.6	6.411	23 mice
		Grm1Y792C/+ vs. Grm1Y792C/Y792C	0.1221	Grm1Y792C/Y792C	146.3	8.348	14 mice
Zero maze - time spent in closed section - 3 months	Kruskal-Wallis test	WT vs. Grm1Y792C/+	0.7499	WT	181.8	7.586	15 mice
	Dunn's multiple comparison test	WT vs. Grm1Y792C/Y792C	0.0436	Grm1Y792C/+	174.5	6.411	23 mice
		Grm1Y792C/+ vs. Grm1Y792C/Y792C	0.1221	Grm1Y792C/Y792C	153.8	8.348	14 mice
Zero maze - time spent in open section - 6 months	Kruskal-Wallis test	WT vs. Grm1Y792C/+	0.4616	WT	73.26	5.72	15 mice
	Dunn's multiple comparison test	WT vs. Grm1Y792C/Y792C	0.2846	Grm1Y792C/+	86.29	7.415	23 mice
		Grm1Y792C/+ vs. Grm1Y792C/Y792C	0.8667	Grm1Y792C/Y792C	91.97	9.998	14 mice
Zero maze - time spent in closed section - 6 months	Kruskal-Wallis test	WT vs. Grm1Y792C/+	0.4706	WT	226.6	5.755	15 mice
	Dunn's multiple comparison test	WT vs. Grm1Y792C/Y792C	0.2896	Grm1Y792C/+	213.7	7.418	23 mice
		Grm1Y792C/+ vs. Grm1Y792C/Y792C	0.8654	Grm1Y792C/Y792C	208	10.01	14 mice
Zero maze - time spent in open section - 12 months	Kruskal-Wallis test	WT vs. Grm1Y792C/+	0.3293	WT	41.4	5.483	16 mice
	Dunn's multiple comparison test	WT vs. Grm1Y792C/Y792C	0.0095	Grm1Y792C/+	55.94	6.186	23 mice
		Grm1Y792C/+ vs. Grm1Y792C/Y792C	0.3104	Grm1Y792C/Y792C	80.79	10.82	15 mice
Zero maze - time spent in closed section - 12 months	Kruskal-Wallis test	WT vs. Grm1Y792C/+	0.3158	WT	258.6	5.482	16 mice
	Dunn's multiple comparison test	WT vs. Grm1Y792C/Y792C	0.0091	Grm1Y792C/+	244.1	6.186	23 mice
		Grm1Y792C/+ vs. Grm1Y792C/Y792C	0.3157	Grm1Y792C/Y792C	219.3	10.82	15 mice
Zero maze - time spent in open section - 18 months	Kruskal-Wallis test	WT vs. Grm1Y792C/+	0.965	WT	49.5	4.997	7 mice
	Dunn's multiple comparison test	WT vs. Grm1Y792C/Y792C	0.2363	Grm1Y792C/+	53.46	7.948	14 mice
		Grm1Y792C/+ vs. Grm1Y792C/Y792C	0.2182	Grm1Y792C/Y792C	76.1	12.75	12 mice
Zero maze - time spent in closed section - 18 months	Kruskal-Wallis test	WT vs. Grm1Y792C/+	0.9649	WT	250.6	4.995	7 mice
	Dunn's multiple comparison test	WT vs. Grm1Y792C/Y792C	0.2363	Grm1Y792C/+	246.6	7.947	14 mice
		Grm1Y792C/+ vs. Grm1Y792C/Y792C	0.2183	Grm1Y792C/Y792C	224	12.75	12 mice
Figure 4E
Percentage of freezing time before tone	Ordinary one-way ANOVA	WT vs. Grm1Y792C/+	0.8921	WT	37.35	3.412	14 mice
	Tukey's multiple comparison test	WT vs. Grm1Y792C/Y792C	0.9989	Grm1Y792C/+	35.53	2.339	23 mice
		Grm1Y792C/+ vs. Grm1Y792C/Y792C	0.9138	Grm1Y792C/Y792C	37.14	3.075	14 mice
Percentage of freezing time after tone	Ordinary one-way ANOVA	WT vs. Grm1Y792C/+	0.447	WT	63.04	4.422	14 mice
	Tukey's multiple comparison test	WT vs. Grm1Y792C/Y792C	0.707	Grm1Y792C/+	56.26	3.039	23 mice
		Grm1Y792C/+ vs. Grm1Y792C/Y792C	0.0987	Grm1Y792C/Y792C	67.96	5.047	14 mice
Figure 4F
PPI	Two-way ANOVA	dB	<0.0001	WT			14 mice
		Genotype	0.6776	Grm1Y792C/+			23 mice
		dB x Genotype	0.4683	Grm1Y792C/Y792C			14 mice
PPI - 56 dB	Two-way ANOVA
	Multiple Comparisons	WT vs. Grm1Y792C/+	0.9957	WT	-3.905	6.903	14 mice
		WT vs. Grm1Y792C/Y792C	0.8716	Grm1Y792C/+	-4.687	5.437	23 mice
		Grm1Y792C/+ vs. Grm1Y792C/Y792C	0.7786	Grm1Y792C/Y792C	0.4583	5.314	14 mice
PPI - 58 dB	Two-way ANOVA
	Multiple Comparisons	WT vs. Grm1Y792C/+	0.4779	WT	36.26	6.743	14 mice
		WT vs. Grm1Y792C/Y792C	0.9806	Grm1Y792C/+	45.35	3.728	23 mice
		Grm1Y792C/+ vs. Grm1Y792C/Y792C	0.6179	Grm1Y792C/Y792C	38.06	6.743	14 mice
PPI - 65 dB	Two-way ANOVA
	Multiple Comparisons	WT vs. Grm1Y792C/+	0.5469	WT	45.41	5.82	14 mice
		WT vs. Grm1Y792C/Y792C	0.6877	Grm1Y792C/+	52.45	3.15	23 mice
		Grm1Y792C/+ vs. Grm1Y792C/Y792C	0.9568	Grm1Y792C/Y792C	51.1	3.58	14 mice
Figure 5B
PC soma area - 3 months - Lobule III	Ordinary one-way ANOVA	WT vs. Grm1Y792C/+	<0.0001	WT	309.9	5.283	240 cells from 4 mice
	Bonferroni's multiple comparisons test	WT vs. Grm1Y792C/Y792C	0.107	Grm1Y792C/+	272.5	6.826	190 cells from 4 mice
		Grm1Y792C/+ vs. Grm1Y792C/Y792C	0.0504	Grm1Y792C/Y792C	292.9	5.911	190 cells from 3 mice
PC soma area - 3 months - Lobule V	Ordinary one-way ANOVA	WT vs. Grm1Y792C/+	0.0093	WT	313.2	5.328	262 cells from 4 mice
	Bonferroni's multiple comparisons test	WT vs. Grm1Y792C/Y792C	0.0501	Grm1Y792C/+	289.9	5.71	258 cells from 4 mice
		Grm1Y792C/+ vs. Grm1Y792C/Y792C	>0.9999	Grm1Y792C/Y792C	294.5	6.1	203 cells from 3 mice
PC soma area - 3 months - Lobule X	Ordinary one-way ANOVA	WT vs. Grm1Y792C/+	>0.9999	WT	380.4	6.905	292 cells from 4 mice
	Bonferroni's multiple comparisons test	WT vs. Grm1Y792C/Y792C	0.1147	Grm1Y792C/+	391.7	10.72	203 cells from 4 mice
		Grm1Y792C/+ vs. Grm1Y792C/Y792C	0.1165	Grm1Y792C/Y792C	357.3	9.194	141 cells from 3 mice
Figure 5C
PC soma area - 15 months - Lobule III	Ordinary one-way ANOVA	WT vs. Grm1Y792C/+	0.0364	WT	330.3	7.97	99 cells from 3 mice
	Bonferroni's multiple comparisons test	WT vs. Grm1Y792C/Y792C	0.0009	Grm1Y792C/+	300.5	8.359	107 cells from 3 mice
		Grm1Y792C/+ vs. Grm1Y792C/Y792C	0.8773	Grm1Y792C/Y792C	288.7	7.884	124 cells from 4 mice
PC soma area - 15 months - Lobule V	Kruskal-Wallis test	WT vs. Grm1Y792C/+	<0.0001	WT	314.6	6.686	174 cells from 3 mice
	Dunn's multiple comparisons test	WT vs. Grm1Y792C/Y792C	0.0227	Grm1Y792C/+	265.2	7.258	105 cells from 3 mice
		Grm1Y792C/+ vs. Grm1Y792C/Y792C	0.037	Grm1Y792C/Y792C	288.2	5.233	286 cells from 4 mice
PC soma area - 15 months - Lobule X	Kruskal-Wallis test	WT vs. Grm1Y792C/+	0.0137	WT	361.2	8.075	127 cells from 3 mice
	Dunn's multiple comparisons test	WT vs. Grm1Y792C/Y792C	0.0003	Grm1Y792C/+	327.4	8.066	118 cells from 3 mice
		Grm1Y792C/+ vs. Grm1Y792C/Y792C	>0.9999	Grm1Y792C/Y792C	322.4	9.307	146 cells from 4 mice
Figure 6C
CF - 3 months - Lobule III	Ordinary one-way ANOVA	WT vs. Grm1Y792C/+	0.4057	WT	74.92	0.8458	4 mice
	Bonferroni's multiple comparisons test	WT vs. Grm1Y792C/Y792C	0.0018	Grm1Y792C/+	68.7	3.5	4 mice
		Grm1Y792C/+ vs. Grm1Y792C/Y792C	0.013	Grm1Y792C/Y792C	52.82	3.373	3 mice
CF - 3 months - Lobule X	Ordinary one-way ANOVA	WT vs. Grm1Y792C/+	0.8761	WT	72.77	2.197	4 mice
	Bonferroni's multiple comparisons test	WT vs. Grm1Y792C/Y792C	>0.9999	Grm1Y792C/+	68.73	1.682	4 mice
		Grm1Y792C/+ vs. Grm1Y792C/Y792C	>0.9999	Grm1Y792C/Y792C	70.7	4.354	3 mice
Figure 6D
CF 15 months - Lobule III	Ordinary one-way ANOVA	WT vs. Grm1Y792C/+	0.192	WT	81.36	1.708	3 mice
	Bonferroni's multiple comparisons test	WT vs. Grm1Y792C/Y792C	0.0037	Grm1Y792C/+	73.03	1.669	3 mice
		Grm1Y792C/+ vs. Grm1Y792C/Y792C	0.0729	Grm1Y792C/Y792C	62.88	3.119	4 mice
CF - 15 months - Lobule X	Ordinary one-way ANOVA	WT vs. Grm1Y792C/+	0.2424	WT	83.75	1.154	3 mice
	Bonferroni's multiple comparisons test	WT vs. Grm1Y792C/Y792C	0.0358	Grm1Y792C/+	75.83	2.35	3 mice
		Grm1Y792C/+ vs. Grm1Y792C/Y792C	0.8204	Grm1Y792C/Y792C	71.51	3.126	4 mice
Figure 7C
2.5 months - CV	Kruskal-Wallis test	WT vs. Grm1Y792C/+	0.0043	WT	0.1647	0.08182	14 cells from 3 mice
	Dunn's multiple comparisons test	WT vs. Grm1Y792C/Y792C	<0.0001	Grm1Y792C/+	2.078	1.013	25 cells from 7 mice
		Grm1Y792C/+ vs. Grm1Y792C/Y792C	0.2895	Grm1Y792C/Y792C	2.287	0.7656	37 cells from 8 mice
2.5 months - Firing rate	One-way ANOVA	WT vs. Grm1Y792C/+	0.9262	WT	35.12	2.837	14 cells from 3 mice
	Tukey's multiple comparisons test	WT vs. Grm1Y792C/Y792C	0.8846	Grm1Y792C/+	37.04	3.73	25 cells from 7 mice
		Grm1Y792C/+ vs. Grm1Y792C/Y792C	0.5459	Grm1Y792C/Y792C	32.83	2.384	37 cells from 8 mice
Figure 7D
15 months - CV	Kruskal-Wallis test	WT vs. Grm1Y792C/+	0.0433	WT	0.8546	0.4058	27 cells from 4 mice
	Dunn's multiple comparisons test	WT vs. Grm1Y792C/Y792C	0.0163	Grm1Y792C/+	4.271	1.192	22 cells from 6 mice
		Grm1Y792C/+ vs. Grm1Y792C/Y792C	>0.9999	Grm1Y792C/Y792C	3.303	1.038	27 cells from 5 mice
15 months - Firing rate	Kruskal-Wallis test	WT vs. Grm1Y792C/+	>0.9999	WT	37.54	2.441	27 cells from 4 mice
	Dunn's multiple comparisons test	WT vs. Grm1Y792C/Y792C	>0.9999	Grm1Y792C/+	40.43	4.584	22 cells from 6 mice
		Grm1Y792C/+ vs. Grm1Y792C/Y792C	0.8172	Grm1Y792C/Y792C	36.94	3.869	27 cells from 5 mice
Figure 7G
2.5 months - Tonic cells - Firing rate	Kruskal-Wallis test	WT vs. Grm1Y792C/+	0.4916	WT	33.08	2.124	13 cells from 3 mice
	Dunn's multiple comparisons test	WT vs. Grm1Y792C/Y792C	0.912	Grm1Y792C/+	39.2	4.093	21 cells from 7 mice
		Grm1Y792C/+ vs. Grm1Y792C/Y792C	0.6348	Grm1Y792C/Y792C	35.17	2.826	27 cells from 8 mice
2.5 months - Tonic cells - CV2	Kruskal-Wallis test	WT vs. Grm1Y792C/+	0.0036	WT	0.09434	0.01399	13 cells from 3 mice
	Dunn's multiple comparisons test	WT vs. Grm1Y792C/Y792C	<0.0001	Grm1Y792C/+	0.1938	0.02421	21 cells from 7 mice
		Grm1Y792C/+ vs. Grm1Y792C/Y792C	0.4365	Grm1Y792C/Y792C	0.2391	0.02231	27 cells from 8 mice
Figure 7H
15 months- Tonic cells - Firing rate	Kruskal-Wallis test	WT vs. Grm1Y792C/+	0.6423	WT	38.41	2.41	24 cells from 4 mice
	Dunn's multiple comparisons test	WT vs. Grm1Y792C/Y792C	>0.9999	Grm1Y792C/+	46.37	5.741	13 cells from 6 mice
		Grm1Y792C/+ vs. Grm1Y792C/Y792C	0.7577	Grm1Y792C/Y792C	42.69	4.604	19 cells from 5 mice
15 months - Tonic cells - CV2	Kruskal-Wallis test	WT vs. Grm1Y792C/+	>0.9999	WT	0.1408	0.0117	24 cells from 4 mice
	Dunn's multiple comparisons test	WT vs. Grm1Y792C/Y792C	0.1459	Grm1Y792C/+	0.1408	0.0151	13 cells from 6 mice
		Grm1Y792C/+ vs. Grm1Y792C/Y792C	0.2882	Grm1Y792C/Y792C	0.2078	0.02772	19 cells from 5 mice
Figure 8B
2.5 months - Lobule III - CV	Kruskal-Wallis test	WT vs. Grm1Y792C/+	0.0343	WT	0.9884	0.6059	24 cells from 3 mice
	Dunn's multiple comparisons test	WT vs. Grm1Y792C/Y792C	0.0009	Grm1Y792C/+	1.195	0.5746	24 cells from 6 mice
		Grm1Y792C/+ vs. Grm1Y792C/Y792C	0.9548	Grm1Y792C/Y792C	3.064	0.8328	28 cells from 6 mice
2.5 months - Lobule III - Firing rate	One-way ANOVA	WT vs. Grm1Y792C/+	0.4041	WT	25.94	1.643	24 cells from 3 mice
	Tukey's multiple comparisons test	WT vs. Grm1Y792C/Y792C	0.5726	Grm1Y792C/+	30.91	3.288	24 cells from 6 mice
		Grm1Y792C/+ vs. Grm1Y792C/Y792C	0.9417	Grm1Y792C/Y792C	29.69	2.697	28 cells from 6 mice
Figure 8C
2.5 months - Lobule X - CV	Kruskal-Wallis test	WT vs. Grm1Y792C/+	0.0689	WT	0.07834	0.00816	19 cells from 3 mice
	Dunn's multiple comparisons test	WT vs. Grm1Y792C/Y792C	<0.0001	Grm1Y792C/+	0.8816	0.5524	22 cells from 5 mice
		Grm1Y792C/+ vs. Grm1Y792C/Y792C	0.1224	Grm1Y792C/Y792C	1.379	0.5659	26 cells from 5 mice
2.5 months - Lobule X - Firing rate	Kruskal-Wallis test	WT vs. Grm1Y792C/+	>0.9999	WT	23.34	2.101	19 cells from 3 mice
	Dunn's multiple comparisons test	WT vs. Grm1Y792C/Y792C	0.0105	Grm1Y792C/+	23.99	2.039	22 cells from 5 mice
		Grm1Y792C/+ vs. Grm1Y792C/Y792C	0.005	Grm1Y792C/Y792C	16.73	2.251	26 cells from 5 mice
Figure 8F
2.5 months - Lobule III - Tonic cells - Firing rate	One-way ANOVA	WT vs. Grm1Y792C/+	0.0932	WT	26.36	1.731	22 cells from 3 mice
	Tukey's multiple comparisons test	WT vs. Grm1Y792C/Y792C	0.7884	Grm1Y792C/+	33.96	3.15	21 cells from 6 mice
		Grm1Y792C/+ vs. Grm1Y792C/Y792C	0.3637	Grm1Y792C/Y792C	28.81	2.803	18 cells from 5 mice
2.5 months - Lobule III - Tonic cells - CV2	Kruskal-Wallis test	WT vs. Grm1Y792C/+	0.0066	WT	0.1182	0.01032	22 cells from 3 mice
	Dunn's multiple comparisons test	WT vs. Grm1Y792C/Y792C	0.0348	Grm1Y792C/+	0.2292	0.03044	21 cells from 6 mice
		Grm1Y792C/+ vs. Grm1Y792C/Y792C	>0.9999	Grm1Y792C/Y792C	0.2187	0.04046	18 cells from 5 mice
Figure 8G
2.5 months - Lobule X - Tonic cells - Firing rate	Kruskal-Wallis test	WT vs. Grm1Y792C/+	>0.9999	WT	23.34	2.101	19 cells from 3 mice
	Dunn's multiple comparisons test	WT vs. Grm1Y792C/Y792C	0.0088	Grm1Y792C/+	24.24	2.227	20 cells from 5 mice
		Grm1Y792C/+ vs. Grm1Y792C/Y792C	0.0051	Grm1Y792C/Y792C	16.01	2.252	20 cells from 5 mice
2.5months - Lobule X - Tonic cells - CV2	Kruskal-Wallis test	WT vs. Grm1Y792C/+	0.0137	WT	0.07087	0.006254	19 cells from 3 mice
	Dunn's multiple comparisons test	WT vs. Grm1Y792C/Y792C	0.0007	Grm1Y792C/+	0.121	0.01438	20 cells from 5 mice
		Grm1Y792C/+ vs. Grm1Y792C/Y792C	>0.9999	Grm1Y792C/Y792C	0.1361	0.0143	20 cells from 5 mice

## Sheet: Stats_Supplementary Figures
Figure	Test applied	Groups	p-value	Group	Descriptive values		Number of mice/cells
					Mean	SEM
Supplementary Figure 1 B	Ordinary one-way ANOVA	WT vs. Grm1Y792C/+	0.1768	WT	0.8853	0.05097	3 mice
mGluR1 protein expression levels in aged Grm1 mutant mice.	Bonferroni's multiple comparisons test	WT vs. Grm1Y792C/Y792C	0.0965	Grm1Y792C/+	0.7316	0.02072	3 mice
		Grm1Y792C/+ vs. Grm1Y792C/Y792C	>0.9999	Grm1Y792C/Y792C	0.7019	0.05932	3 mice
Supplementary Figure 2 A	Ordinary one-way ANOVA	WT vs. Grm1Y792C/+	0.6905	WT	9.423	0.1773	11 mice
Gait and balance are disrupted in naïve 12-month-old female	Tukey's multiple comparison test	WT vs. Grm1Y792C/Y792C	0.0029	Grm1Y792C/+	9.651	0.1412	11 mice
		Grm1Y792C/+ vs. Grm1Y792C/Y792C	0.0231	Grm1Y792C/Y792C	10.43	0.2507	11 mice
Supplementary Figure 3A
Y-maze - total distance travelled in the habituation phase - 3 months	Ordinary one-way ANOVA	WT vs. Grm1Y792C/+	0.9834	WT	16100	931	15 mice
	Tukey's multiple comparison test	WT vs. Grm1Y792C/Y792C	0.4155	Grm1Y792C/+	16293	655	23 mice
		Grm1Y792C/+ vs. Grm1Y792C/Y792C	0.2686	Grm1Y792C/Y792C	14514	905.3	14 mice
Y-maze - total distance travelled in the habituation phase - 6 months	Ordinary one-way ANOVA	WT vs. Grm1Y792C/+	0.9253	WT	12317	677.8	15 mice
	Tukey's multiple comparison test	WT vs. Grm1Y792C/Y792C	0.9583	Grm1Y792C/+	12773	906	23 mice
		Grm1Y792C/+ vs. Grm1Y792C/Y792C	0.7803	Grm1Y792C/Y792C	11938	893.6	14 mice
Y-maze - total distance travelled in the habituation phase - 12 months	Ordinary one-way ANOVA	WT vs. Grm1Y792C/+	0.0693	WT	10279	980	14 mice
	Tukey's multiple comparison test	WT vs. Grm1Y792C/Y792C	0.1117	Grm1Y792C/+	7935	643.3	22 mice
		Grm1Y792C/+ vs. Grm1Y792C/Y792C	>0.9999	Grm1Y792C/Y792C	7944	577.6	14 mice
Y-maze - total distance travelled in the habituation phase - 18 months	Ordinary one-way ANOVA	WT vs. Grm1Y792C/+	0.3366	WT	9582	2059	5 mice
	Tukey's multiple comparison test	WT vs. Grm1Y792C/Y792C	0.1798	Grm1Y792C/+	7451	753.7	14 mice
		Grm1Y792C/+ vs. Grm1Y792C/Y792C	0.8382	Grm1Y792C/Y792C	6815	542.5	12 mice
Supplementary Figure 3B
Open field - total distance travelled - 3 months	Ordinary one-way ANOVA	WT vs. Grm1Y792C/+	0.7612	WT	5843	292.9	15 mice
	Tukey's multiple comparison test	WT vs. Grm1Y792C/Y792C	0.1361	Grm1Y792C/+	5613	205.1	23 mice
		Grm1Y792C/+ vs. Grm1Y792C/Y792C	0.3262	Grm1Y792C/Y792C	5132	207.9	14 mice
Open field - total distance travelled - 6 months	Kruskal-Wallis test	WT vs. Grm1Y792C/+	0.2122	WT	4414	283.3	15 mice
	Dunn's multiple comparison test	WT vs. Grm1Y792C/Y792C	0.2545	Grm1Y792C/+	3813	182.7	23 mice
		Grm1Y792C/+ vs. Grm1Y792C/Y792C	>0.9999	Grm1Y792C/Y792C	3722	222.3	14 mice
Open field - total distance travelled -12 months	Kruskal-Wallis test	WT vs. Grm1Y792C/+	>0.9999	WT	3745	470.1	14 mice
	Dunn's multiple comparison test	WT vs. Grm1Y792C/Y792C	>0.9999	Grm1Y792C/+	3297	185.5	22 mice
		Grm1Y792C/+ vs. Grm1Y792C/Y792C	>0.9999	Grm1Y792C/Y792C	3613	334.3	14 mice
Open field - total distance travelled - 18 months	Ordinary one-way ANOVA	WT vs. Grm1Y792C/+	0.9486	WT	2975	464.7	8 mice
	Tukey's multiple comparisons test	WT vs. Grm1Y792C/Y792C	0.8884	Grm1Y792C/+	3134	249.4	15 mice
		Grm1Y792C/+ vs. Grm1Y792C/Y792C	0.9788	Grm1Y792C/Y792C	3223	376.6	12 mice
Supplementary Figure 3C
Light/dark box - total distance travelled - 3 months	Ordinary one-way ANOVA	WT vs. Grm1Y792C/+	0.7271	WT	847.4	61.53	15 mice
	Tukey's multiple comparison test	WT vs. Grm1Y792C/Y792C	0.1918	Grm1Y792C/+	783.7	48.84	23 mice
		Grm1Y792C/+ vs. Grm1Y792C/Y792C	0.4657	Grm1Y792C/Y792C	682.3	77.71	14 mice
Light/dark box - total distance travelled - 6 months	Ordinary one-way ANOVA	WT vs. Grm1Y792C/+	0.6649	WT	635.3	60.12	15 mice
	Tukey's multiple comparison test	WT vs. Grm1Y792C/Y792C	0.037	Grm1Y792C/+	574.7	40.58	23 mice
		Grm1Y792C/+ vs. Grm1Y792C/Y792C	0.1376	Grm1Y792C/Y792C	435.4	57.31	14 mice
Light/dark box - total distance travelled - 12 months	Ordinary one-way ANOVA	WT vs. Grm1Y792C/+	0.4508	WT	416.4	66.54	14 mice
	Tukey's multiple comparison test	WT vs. Grm1Y792C/Y792C	0.121	Grm1Y792C/+	331.7	41.31	22 mice
		Grm1Y792C/+ vs. Grm1Y792C/Y792C	0.5758	Grm1Y792C/Y792C	261.4	44.7	14 mice
Light/dark box - total distance travelled - 18 months	Kruskal-Wallis test	WT vs. Grm1Y792C/+	0.9051	WT	311.3	81.13	8 mice
	Dunn's multiple comparisons test	WT vs. Grm1Y792C/Y792C	>0.9999	Grm1Y792C/+	464.3	91.07	15 mice
		Grm1Y792C/+ vs. Grm1Y792C/Y792C	>0.9999	Grm1Y792C/Y792C	328.3	50.56	12 mice
Supplementary Figure 3D
Zero maze - total distance travelled - 3 months	Ordinary one-way ANOVA	WT vs. Grm1Y792C/+	0.3231	WT	1416	51.69	15 mice
	Tukey's multiple comparison test	WT vs. Grm1Y792C/Y792C	0.3784	Grm1Y792C/+	1544	56.36	23 mice
		Grm1Y792C/+ vs. Grm1Y792C/Y792C	0.9985	Grm1Y792C/Y792C	1549	83.39	14 mice
Zero maze - total distance travelled - 6 months	Kruskal-Wallis test	WT vs. Grm1Y792C/+	0.9647	WT	1060	54.89	15 mice
	Dunn's multiple comparison test	WT vs. Grm1Y792C/Y792C	>0.9999	Grm1Y792C/+	1186	77.49	23 mice
		Grm1Y792C/+ vs. Grm1Y792C/Y792C	>0.9999	Grm1Y792C/Y792C	1134	109.5	14 mice
Zero maze - total distance travelled - 12 months	Kruskal-Wallis test	WT vs. Grm1Y792C/+	>0.9999	WT	960.7	86.39	16 mice
	Dunn's multiple comparison test	WT vs. Grm1Y792C/Y792C	>0.9999	Grm1Y792C/+	1044	103.5	23 mice
		Grm1Y792C/+ vs. Grm1Y792C/Y792C	>0.9999	Grm1Y792C/Y792C	1142	126	15 mice
Zero maze - total distance travelled - 18 months	Kruskal-Wallis test	WT vs. Grm1Y792C/+	>0.9999	WT	827.9	116.7	7 mice
	Dunn's multiple comparison test	WT vs. Grm1Y792C/Y792C	>0.9999	Grm1Y792C/+	822.5	71.95	14 mice
		Grm1Y792C/+ vs. Grm1Y792C/Y792C	>0.9999	Grm1Y792C/Y792C	804.4	111.5	12 mice
Sypplementary Figure 4C
Molecular layer height - 3 months - Lobule III	Ordinary one-way ANOVA	WT vs. Grm1Y792C/+	>0.9999	WT	167.1	8.781	4 mice
	Bonferroni's multiple comparisons test	WT vs. Grm1Y792C/Y792C	>0.9999	Grm1Y792C/+	152.2	15.83	4 mice
		Grm1Y792C/+ vs. Grm1Y792C/Y792C	>0.9999	Grm1Y792C/Y792C	169.4	4.586	3 mice
Molecular layer height - 3 months - Lobule V	Ordinary one-way ANOVA	WT vs. Grm1Y792C/+	>0.9999	WT	162.8	4.655	4 mice
	Bonferroni's multiple comparisons test	WT vs. Grm1Y792C/Y792C	>0.9999	Grm1Y792C/+	162.3	9.448	4 mice
		Grm1Y792C/+ vs. Grm1Y792C/Y792C	>0.9999	Grm1Y792C/Y792C	167.7	4	3 mice
Molecular layer height - 3 months - Lobule X	Ordinary one-way ANOVA	WT vs. Grm1Y792C/+	0.5226	WT	127.7	6.221	4 mice
	Bonferroni's multiple comparisons test	WT vs. Grm1Y792C/Y792C	>0.9999	Grm1Y792C/+	116	5.542	4 mice
		Grm1Y792C/+ vs. Grm1Y792C/Y792C	>0.9999	Grm1Y792C/Y792C	121.3	4.865	3 mice
Sypplementary Figure 4D
Molecular layer height - 15 months - Lobule III	Ordinary one-way ANOVA	WT vs. Grm1Y792C/+	0.6363	WT	153.2	4.107	3 mice
	Bonferroni's multiple comparisons test	WT vs. Grm1Y792C/Y792C	>0.9999	Grm1Y792C/+	134.8	13.52	3 mice
		Grm1Y792C/+ vs. Grm1Y792C/Y792C	>0.9999	Grm1Y792C/Y792C	145.7	7.617	4 mice
Molecular layer height - 15 months - Lobule V	Ordinary one-way ANOVA	WT vs. Grm1Y792C/+	0.2427	WT	154.5	3.388	3 mice
	Bonferroni's multiple comparisons test	WT vs. Grm1Y792C/Y792C	>0.9999	Grm1Y792C/+	139.3	5.939	3 mice
		Grm1Y792C/+ vs. Grm1Y792C/Y792C	0.2419	Grm1Y792C/Y792C	153.6	5.051	4 mice
Molecular layer height - 15 months - Lobule X	Ordinary one-way ANOVA	WT vs. Grm1Y792C/+	>0.9999	WT	111	4.047	3 mice
	Bonferroni's multiple comparisons test	WT vs. Grm1Y792C/Y792C	>0.9999	Grm1Y792C/+	100.7	7.134	3 mice
		Grm1Y792C/+ vs. Grm1Y792C/Y792C	>0.9999	Grm1Y792C/Y792C	106.1	7.366	4 mice
Sypplementary Figure 4E
Number of PCs - 3 months - Lobule III	Ordinary one-way ANOVA	WT vs. Grm1Y792C/+	>0.9999	WT	33.02	0.5421	4 mice
	Bonferroni's multiple comparisons test	WT vs. Grm1Y792C/Y792C	>0.9999	Grm1Y792C/+	34.19	1.958	4 mice
		Grm1Y792C/+ vs. Grm1Y792C/Y792C	>0.9999	Grm1Y792C/Y792C	31.84	2.64	3 mice
Number of PCs - 3 months - Lobule V	Ordinary one-way ANOVA	WT vs. Grm1Y792C/+	>0.9999	WT	31.66	1.297	4 mice
	Bonferroni's multiple comparisons test	WT vs. Grm1Y792C/Y792C	0.924	Grm1Y792C/+	30.88	1.363	4 mice
		Grm1Y792C/+ vs. Grm1Y792C/Y792C	>0.9999	Grm1Y792C/Y792C	29.41	1.636	3 mice
Number of PCs - 3 months - Lobule X	Ordinary one-way ANOVA	WT vs. Grm1Y792C/+	0.6025	WT	29.74	1.155	4 mice
	Bonferroni's multiple comparisons test	WT vs. Grm1Y792C/Y792C	0.1242	Grm1Y792C/+	27.79	0.8807	4 mice
		Grm1Y792C/+ vs. Grm1Y792C/Y792C	>0.9999	Grm1Y792C/Y792C	26.53	1.384	3 mice
Sypplementary Figure 4F
Number of PCs - 15 months - Lobule III	Ordinary one-way ANOVA	WT vs. Grm1Y792C/+	>0.9999	WT	19.54	2.856	3 mice
	Bonferroni's multiple comparisons test	WT vs. Grm1Y792C/Y792C	>0.9999	Grm1Y792C/+	19.92	4.187	3 mice
		Grm1Y792C/+ vs. Grm1Y792C/Y792C	>0.9999	Grm1Y792C/Y792C	17.34	2.47	4 mice
Number of PCs - 15 months - Lobule V	Ordinary one-way ANOVA	WT vs. Grm1Y792C/+	0.9004	WT	23.8	1.598	3 mice
	Bonferroni's multiple comparisons test	WT vs. Grm1Y792C/Y792C	>0.9999	Grm1Y792C/+	20.3	3.215	3 mice
		Grm1Y792C/+ vs. Grm1Y792C/Y792C	0.272	Grm1Y792C/Y792C	26.03	1.445	4 mice
Number of PCs - 15 months - Lobule X	Ordinary one-way ANOVA	WT vs. Grm1Y792C/+	>0.9999	WT	22.87	2.606	3 mice
	Bonferroni's multiple comparisons test	WT vs. Grm1Y792C/Y792C	0.7991	Grm1Y792C/+	22.73	1.612	3 mice
		Grm1Y792C/+ vs. Grm1Y792C/Y792C	0.8345	Grm1Y792C/Y792C	17.58	3.811	4 mice
Supplementary Figure 6B
. mGluR1 protein levels - Lobule III	Ordinary one-way ANOVA	WT vs. Grm1Y792C/+	>0.9999	WT	1.244	0.02785	4 mice
	Bonferroni's multiple comparisons test	WT vs. Grm1Y792C/Y792C	>0.9999	Grm1Y792C/+	1.23	0.09863	3 mice
		Grm1Y792C/+ vs. Grm1Y792C/Y792C	>0.9999	Grm1Y792C/Y792C	1.248	0.2274	3 mice
. mGluR1 protein levels - Lobule X	Ordinary one-way ANOVA	WT vs. Grm1Y792C/+	>0.9999	WT	1.146	0.1731	4 mice
	Bonferroni's multiple comparisons test	WT vs. Grm1Y792C/Y792C	>0.9999	Grm1Y792C/+	1.093	0.03889	3 mice
		Grm1Y792C/+ vs. Grm1Y792C/Y792C	>0.9999	Grm1Y792C/Y792C	1.146	0.3119	3 mice
